# Supplementary material for: Which Histometric Analysis Approach Is More Reliable for Assessing Histological Bone Tissue Samples?
Source: Medicina (Kaunas). 2022 Sep 28;58(10):1364. doi: 10.3390/medicina58101364 (PMC9611878; doi:10.3390/medicina58101364)
Supplement: Supplementary file 1 [file medicina-58-01364-s001.zip]

Archive with 1 entries (1 files):
- medicina-1935750-supplementary.pdf
